# Supplementary material for: Colony-Level Efficacy of Mentha piperita, Thymus vulgaris and Eucalyptus globulus Essential Oil Nanoemulsions Against Varroa destructor
Source: Exp Appl Acarol. 2026 May 5;96(4):50. doi: 10.1007/s10493-026-01141-y (PMC13144229; doi:10.1007/s10493-026-01141-y)
Supplement: Supplementary file 4 — Supplementary material 4 (CSV 5.1 kb) [file 10493_2026_1141_MOESM4_ESM.csv]

Treatment	Time	Mite
T-NEms50	1	36
T-NEms50	1	35
T-NEms50	1	20
T-NEms50	1	42
T-NEms50	1	40
T-NEms50	2	25
T-NEms50	2	35
T-NEms50	2	39
T-NEms50	2	35
T-NEms50	2	47
T-NEms50	3	41
T-NEms50	3	26
T-NEms50	3	33
T-NEms50	3	17
T-NEms50	3	22
T-NEms50	4	12
T-NEms50	4	12
T-NEms50	4	49
T-NEms50	4	14
T-NEms50	4	34
T-NEms50	5	18
T-NEms50	5	9
T-NEms50	5	5
T-NEms50	5	16
T-NEms50	5	15
T-NEms100	1	45
T-NEms100	1	20
T-NEms100	1	11
T-NEms100	1	32
T-NEms100	1	41
T-NEms100	2	34
T-NEms100	2	23
T-NEms100	2	12
T-NEms100	2	25
T-NEms100	2	19
T-NEms100	3	38
T-NEms100	3	43
T-NEms100	3	20
T-NEms100	3	49
T-NEms100	3	47
T-NEms100	4	30
T-NEms100	4	12
T-NEms100	4	14
T-NEms100	4	32
T-NEms100	4	21
T-NEms100	5	8
T-NEms100	5	7
T-NEms100	5	10
T-NEms100	5	9
T-NEms100	5	13
T-NEms200	1	46
T-NEms200	1	32
T-NEms200	1	39
T-NEms200	1	42
T-NEms200	1	35
T-NEms200	2	21
T-NEms200	2	13
T-NEms200	2	22
T-NEms200	2	38
T-NEms200	2	29
T-NEms200	3	26
T-NEms200	3	30
T-NEms200	3	32
T-NEms200	3	24
T-NEms200	3	17
T-NEms200	4	15
T-NEms200	4	11
T-NEms200	4	7
T-NEms200	4	17
T-NEms200	4	8
T-NEms200	5	10
T-NEms200	5	7
T-NEms200	5	9
T-NEms200	5	14
T-NEms200	5	8
E-NEms50	1	42
E-NEms50	1	26
E-NEms50	1	33
E-NEms50	1	27
E-NEms50	1	22
E-NEms50	2	45
E-NEms50	2	25
E-NEms50	2	42
E-NEms50	2	44
E-NEms50	2	38
E-NEms50	3	33
E-NEms50	3	19
E-NEms50	3	42
E-NEms50	3	16
E-NEms50	3	25
E-NEms50	4	9
E-NEms50	4	20
E-NEms50	4	10
E-NEms50	4	19
E-NEms50	4	7
E-NEms50	5	11
E-NEms50	5	13
E-NEms50	5	7
E-NEms50	5	9
E-NEms50	5	12
E-NEms100	1	27
E-NEms100	1	35
E-NEms100	1	45
E-NEms100	1	42
E-NEms100	1	40
E-NEms100	2	14
E-NEms100	2	32
E-NEms100	2	21
E-NEms100	2	30
E-NEms100	2	19
E-NEms100	3	13
E-NEms100	3	39
E-NEms100	3	46
E-NEms100	3	39
E-NEms100	3	30
E-NEms100	4	11
E-NEms100	4	15
E-NEms100	4	27
E-NEms100	4	22
E-NEms100	4	18
E-NEms100	5	11
E-NEms100	5	7
E-NEms100	5	13
E-NEms100	5	9
E-NEms100	5	12
E-NEms200	1	49
E-NEms200	1	11
E-NEms200	1	30
E-NEms200	1	36
E-NEms200	1	35
E-NEms200	2	42
E-NEms200	2	27
E-NEms200	2	14
E-NEms200	2	41
E-NEms200	2	10
E-NEms200	3	39
E-NEms200	3	39
E-NEms200	3	10
E-NEms200	3	20
E-NEms200	3	15
E-NEms200	4	20
E-NEms200	4	10
E-NEms200	4	14
E-NEms200	4	15
E-NEms200	4	20
E-NEms200	5	7
E-NEms200	5	7
E-NEms200	5	9
E-NEms200	5	7
E-NEms200	5	20
P-NEms50	1	22
P-NEms50	1	39
P-NEms50	1	23
P-NEms50	1	30
P-NEms50	1	12
P-NEms50	2	33
P-NEms50	2	25
P-NEms50	2	42
P-NEms50	2	44
P-NEms50	2	22
P-NEms50	3	27
P-NEms50	3	35
P-NEms50	3	46
P-NEms50	3	30
P-NEms50	3	16
P-NEms50	4	9
P-NEms50	4	11
P-NEms50	4	5
P-NEms50	4	14
P-NEms50	4	17
P-NEms50	5	10
P-NEms50	5	12
P-NEms50	5	8
P-NEms50	5	7
P-NEms50	5	10
P-NEms100	1	44
P-NEms100	1	40
P-NEms100	1	26
P-NEms100	1	36
P-NEms100	1	43
P-NEms100	2	13
P-NEms100	2	39
P-NEms100	2	33
P-NEms100	2	39
P-NEms100	2	30
P-NEms100	3	24
P-NEms100	3	30
P-NEms100	3	24
P-NEms100	3	15
P-NEms100	3	31
P-NEms100	4	19
P-NEms100	4	12
P-NEms100	4	18
P-NEms100	4	17
P-NEms100	4	12
P-NEms100	5	16
P-NEms100	5	8
P-NEms100	5	13
P-NEms100	5	15
P-NEms100	5	14
P-NEms200	1	31
P-NEms200	1	39
P-NEms200	1	46
P-NEms200	1	34
P-NEms200	1	28
P-NEms200	2	19
P-NEms200	2	34
P-NEms200	2	26
P-NEms200	2	46
P-NEms200	2	18
P-NEms200	3	30
P-NEms200	3	12
P-NEms200	3	14
P-NEms200	3	32
P-NEms200	3	21
P-NEms200	4	16
P-NEms200	4	11
P-NEms200	4	10
P-NEms200	4	8
P-NEms200	4	18
P-NEms200	5	12
P-NEms200	5	11
P-NEms200	5	13
P-NEms200	5	8
P-NEms200	5	12
P.C.Amitraz	1	29
P.C.Amitraz	1	35			a
P.C.Amitraz	1	33
P.C.Amitraz	1	27
P.C.Amitraz	1	35
P.C.Amitraz	2	39
P.C.Amitraz	2	11
P.C.Amitraz	2	30
P.C.Amitraz	2	36
P.C.Amitraz	2	35
P.C.Amitraz	3	14
P.C.Amitraz	3	34
P.C.Amitraz	3	23
P.C.Amitraz	3	12
P.C.Amitraz	3	25
P.C.Amitraz	4	17
P.C.Amitraz	4	20
P.C.Amitraz	4	14
P.C.Amitraz	4	20
P.C.Amitraz	4	16
P.C.Amitraz	5	15
P.C.Amitraz	5	17
P.C.Amitraz	5	18
P.C.Amitraz	5	13
P.C.Amitraz	5	11
C.No Dose	1	40
C.No Dose	1	33
C.No Dose	1	41
C.No Dose	1	32
C.No Dose	1	21
C.No Dose	2	42
C.No Dose	2	11
C.No Dose	2	31
C.No Dose	2	24
C.No Dose	2	31
C.No Dose	3	42
C.No Dose	3	44
C.No Dose	3	22
C.No Dose	3	14
C.No Dose	3	43
C.No Dose	4	36
C.No Dose	4	44
C.No Dose	4	31
C.No Dose	4	35
C.No Dose	4	42
C.No Dose	5	45
C.No Dose	5	37
C.No Dose	5	42
C.No Dose	5	51
C.No Dose	5	49
